# Supplementary material for: Integrated analysis identifies microRNA-195 as a suppressor of Hippo-YAP pathway in colorectal cancer
Source: J Hematol Oncol. 2017 Mar 29;10:79. doi: 10.1186/s13045-017-0445-8 (PMC5372308; doi:10.1186/s13045-017-0445-8)
Supplement: Supplementary file 4 — Table S2. The 23 full data sets which were potentially relevant studies assessed for eligibility. Contributor, assay type, platform, source accession, and PMID were listed alongside sample size (normal/tumor). (XLS 34 kb) [file 13045_2017_445_MOESM4_ESM.xls]

## Sheet: Table S2. The 23 full Datasets
NO.	First author/Contributor	Publication year	Country	Assay type	Number of miRNA probes	Tumor site	Number of samples (Pairs)	Sample Size(Normal/Tumor)	Platform	Source Accession	PMID
1	Callari	2012	Italy	Agilent Human miRNA Microarray	866	CC	9 pairs	18(9/9)	GPL14767 Agilent-021827 Human miRNA Microarray G4470C (Feature Number version)	GSE33124 GSE13860 E-MTAB-96	23028787
2	Fu	2012	China	Agilent Human miRNA Microarray	866	CRC	8 pairs	16(8/8)	GPL14767 Agilent-021827 Human miRNA Microarray G4470C (Feature Number version)	GSE35982	22703586
3	Callari	2013	Italy	Exiqon miRCURY LNA Array	892	CRC	9 pairs	18(9/9)	GPL14765 miRCURY LNA microRNA Array, 5th generation MAUI - hsa, mmu & rno designed on miRBase 14.0	GSE33122 GSE13860 E-MTAB-96	23028787
4	Pizzini	2013	Italy	Affymetrix GeneChip miRNA Array	847	CRC	23 pairs	54(23/31)	GPL8786 [miRNA-1_0] Affymetrix miRNA Array	GSE35834 E-GEOD-35834	23987127
5	Callari	2014	Italy	Illumina miRNA Microarray	848	CRC	9 pairs	18(9/9)	GPL8179 Illumina Human v2 MicroRNA expression beadchip	GSE33125 GSE13860 E-MTAB-96	23028787
6	Callari	2015	Italy	Miltenyi miRXplore Microarray	911	CRC	9 pairs	18(9/9)	GPL14766 miRXplore TM Microarray version5.0 (according to miRBase 14.0)	GSE33123 GSE13860 E-MTAB-96	23028787
7	Pekow	2015	USA	NanoString nCounter® Human v1 microRNA Expression Assay	654	CC	9 pairs	25(16/9)	GPL20111NanoString nCounter v1.7.0	GSE68306	NA
8	Bortoluzzi	2014	Italy	Affymetrix GeneChip miRNA Array	533	CRC	8 pairs	55(23/32)	GPL8786 [miRNA-1_0] Affymetrix miRNA Array	GSE35834	23987127
9	Shi	2015	China	Agilent 8×16K Human miRNA Microarray V3 (G4470C)	851	CRC	15 pairs	48(15/33)	GPL11487 Agilent-021827 Human miRNA Microarray [miRNA_107_Sep09_2_105]	GSE41655	NA
10	Li	2015	China	miRCURY LNA microRNA Array	220	CRC	15 pairs	35(15/20)	GPL7724 miRCURY LNA microRNA Array, v. 9.2, all organisms	GSE41012	NA
11	Fuji	2015	Japan	SurePrint G3 Human miRNA microarray kit Rel.21.0 (Agilent Technologies)	2550	CRC	2 pairs	4(2/2)	GPL20712 Agilent-070156 Human miRNA	GSE73178	NA
12	Meng	2015	China	Affymetrix GeneChip miRNA 1.0 array	533	CRC	5 pairs	10(5/5)	GPL8786[miRNA-1_0] Affymetrix miRNA Array	GSE54632	26528635
13	Meng	2015	China	Affymetrix GeneChip miRNA 1.0 array	533	CRC	7 pairs	14(7/7)	GPL8786[miRNA-1_0] Affymetrix miRNA Array	GSE68377	26528635
14	Li	2015	USA	Agilent-021827 Human miRNA Microarray	849	CC	61 pairs	122(61/61)	GPL10850 Agilent-021827 Human miRNA Microarray (V3) (miRBase release 12.0 miRNA ID version)	GSE48267	24865442
15	Abba	2015	Germany	Illumina Human v1 MicroRNA array	477	CRC	9 pairs	19(10/9)	GPL8178 Illumina Human v1 MicroRNA expression beadchip	GSE54088	26069251 26697326
16	Dong	2013	China	TaqMan Human MiRNA Array Set v3.0	632	CRC	4 pairs	8(4/4)	GPL16850 Applied Biosystems TaqMan Array Human MicroRNA A+B Cards Set v3.0	GSE45349	23723074
17	Gaedcke	2012	Sweden	Exiqon miRCURY LNA Array	894	RC	65 pairs	140(71/69)	GPL11039 Exiqon miRCURY LNA microRNA array v.9.2 Extended Version	GSE38389 GSE20842	22850566
18	Reid	2012	Italy	TaqMan MicroRNA Array (Applied Biosystems)	621	CRC	40 pairs 37 pairs	80(40/40) 77(40/37)	GPL13328 TaqMan(r) Array Human MicroRNA A Cards v2.0 GPL13329 TaqMan(r) Array Human MicroRNA B Cards v2.0	GSE28364 E-GEOD-28364	22343615
19	Schetter	2008	USA	OSU-CCC MicroRNA Microarray Version 2.0	189	CC	84 pairs	170(85/85)	GPL4700 OSU-CCC MicroRNA Microarray Version 2.0	GSE7828	18230780
20	Mori	2012	Japan	Agilent-019118 Human miRNA Microarray 2.0 G4470B	723	CRC	8 pairs	25(8/17)	GPL6480 Agilent-014850 Whole Human Genome Microarray 4x44K G4112F (Probe Name version)	GSE35602	22452939
21	Arndt	2009	USA	Ambion Human miRNA Bioarray_1566V1	281	CC	7 pairs + 52 T	66(7/59)	GPL4411 Ambion Human_Mouse_Rat mirVANA miRNA Bioarray_1566V1	GSE10259	19843336
22	Luo	2013	China	Custom Microarray	1849	CC	40 pairs	80(40/40)	GPL17496 Sun Yat-Sen University Cancer Center Human microRNA array	GSE49246	24239208
23	Beltrame	2014	Italy	Agilent 031181 Human and human viral miRNAs 8x60k	292	CRC	49 pairs	104(49/55)	A-MEXP-2276 - Agilent 031181 Human and human viral miRNAs 8x60k	E-MTAB-2479	25143946
Table S2. The 23 full Data sets which were potentially relevant studies assessed for eligibility.
Abbreviations: CC, colon cancer; CRC, colorectal cancer; RC, rectal cancer; Pairs, tumor tissues and paired adjacent noncancerous tissues from the same patient;
Comparison: colorectal cancer (CRC) vs.paired adjacent normal tissue (PANT)
