# Supplementary material for: Integrated analysis identifies microRNA-195 as a suppressor of Hippo-YAP pathway in colorectal cancer
Source: J Hematol Oncol. 2017 Mar 29;10:79. doi: 10.1186/s13045-017-0445-8 (PMC5372308; doi:10.1186/s13045-017-0445-8)
Supplement: Supplementary file 5 — Table S3. Datasets used in final quantitative synthesis and integrated analysis. Contributor, assay type, platform, source accession, and PMID were listed alongside sample size (normal/tumor). (XLS 27 kb) [file 13045_2017_445_MOESM5_ESM.xls]

## Sheet: Table S3.Meta-analysis datasets
NO.	First author/Contributor	Publication year	Country	Assay type	Number of miRNA probes	Tumor site	Number of samples (Pairs)	Sample Size(Normal/Tumor)	Platform	Source Accession	PMID
1	Li	2015	USA	Agilent-021827 Human miRNA Microarray	849	CC	61 pairs	122(61/61)	GPL10850 Agilent-021827 Human miRNA Microarray (V3) (miRBase release 12.0 miRNA ID version)	GSE48267	24865442
2	Gaedcke	2012	Sweden	Exiqon miRCURY LNA Array	894	RC	65 pairs	140(71/69)	GPL11039 Exiqon miRCURY LNA microRNA array v.9.2 Extended Version	GSE38389 GSE20842	22850566
3	Reid	2012	Italy	TaqMan MicroRNA Array (Applied Biosystems)	621	CRC	40 pairs	80(40/40)	GPL13328 TaqMan(r) Array Human MicroRNA A Cards v2.0	GSE28364	22343615
4	Reid	2012	Italy	TaqMan MicroRNA Array (Applied Biosystems)	621	CRC	37 pairs	77(40/37)	GPL13329 TaqMan(r) Array Human MicroRNA B Cards v2.0	GSE28364	22343615
5	Schetter	2008	USA	OSU-CCC MicroRNA Microarray Version 2.0	189	CC	84 pairs	170(85/85)	GPL4700 OSU-CCC MicroRNA Microarray Version 2.0	GSE7828	18230780
6	Luo	2013	China	Custom Microarray	1849	CC	40 pairs	80(40/40)	GPL17496 Sun Yat-Sen University Cancer Center Human microRNA array	GSE49246	24239208
7	Beltrame	2014	Italy	Agilent 031181 Human and human viral miRNAs 8x60k	292	CRC	49 pairs	104(49/55)	A-MEXP-2276 - Agilent 031181 Human and human viral miRNAs 8x60k	E-MTAB-2479	25143946
Table S3. Datasets used in finally quantitative synthesis and integrated analysis
Abbreviations: CC, colon cancer; CRC, colorectal cancer; RC, rectal cancer; Pairs, tumor tissues and paired adjacent noncancerous tissues from the same patient;
Comparison: colorectal cancer (CRC) vs paired adjacent normal tissue (PANT)
