# Supplementary material for: Integrated analysis identifies microRNA-195 as a suppressor of Hippo-YAP pathway in colorectal cancer
Source: J Hematol Oncol. 2017 Mar 29;10:79. doi: 10.1186/s13045-017-0445-8 (PMC5372308; doi:10.1186/s13045-017-0445-8)
Supplement: Supplementary file 6 — Table S4. Gene-level results in 10 overexpressed differentiated expressed miRNAs in CRC compared with ANT. Statistical measures of integrated analyses are listed. (XLS 24 kb) [file 13045_2017_445_MOESM6_ESM.xls]

## Sheet: Table S4.10 overexpressed genes
Gene	Fisher statistic	Meta p-value	Meta FDR
hsa-miR-21	93.0478	1e-20	1.19048e-20
hsa-miR-194	47.9692	1e-20	1.19048e-20
hsa-miR-141	32.383	1e-20	1.19048e-20
hsa-miR-200b	50.5791	1e-20	1.19048e-20
hsa-miR-200c	51.7436	1e-20	1.19048e-20
hsa-miR-223	35.3625	1e-20	1.19048e-20
hsa-miR-221	56.7966	1e-20	1.19048e-20
hsa-miR-200a	54.255	1e-20	1.19048e-20
hsa-miR-149	34.2558	1e-20	1.19048e-20
hsa-miR-106b	35.7457	1e-20	1.19048e-20
Table S4. Overexpressed differentiated expressed miRNAs in CRC compared with ANT
Abbreviations: CRC, colorectal cancer ; ANT, adjacent normal tissue.
