# Supplementary material for: Integrated analysis identifies microRNA-195 as a suppressor of Hippo-YAP pathway in colorectal cancer
Source: J Hematol Oncol. 2017 Mar 29;10:79. doi: 10.1186/s13045-017-0445-8 (PMC5372308; doi:10.1186/s13045-017-0445-8)
Supplement: Supplementary file 7 — Table S5. Gene-level results in 11 underexpressed differentiated expressed miRNAs in CRC compared with ANT. Statistical measures of integrated analyses are listed. (XLS 24 kb) [file 13045_2017_445_MOESM7_ESM.xls]

## Sheet: Table S5.11underexpressed genes
Gene	Fisher statistic	Meta p-value	Meta FDR
has-let-7a	28.2614	0.000533333	0.000666667
has-let-7f	28.8837	0.000533333	0.000666667
has-let-7g	25.9073	0.000933333	0.00111111
hsa-miR-125b	36.1957	1e-20	1.47059e-20
hsa-miR-130a	30.1572	0.000266667	0.00037037
hsa-miR-143	96.6981	1e-20	1.47059e-20
hsa-miR-145	59.0353	1e-20	1.47059e-20
hsa-miR-148a	52.0493	1e-20	1.47059e-20
hsa-miR-155	32.5698	1e-20	1.47059e-20
hsa-miR-192	56.458	1e-20	1.47059e-20
hsa-miR-195	98.1888	1e-20	1.47059e-20
Table S5. Underexpressed differentiated expressed miRNAs in CRC compared with PANT
Abbreviations: CRC, colorectal cancer ; PANT, paired adjacent normal tissue.
