# Supplementary material for: Integrated analysis identifies microRNA-195 as a suppressor of Hippo-YAP pathway in colorectal cancer
Source: J Hematol Oncol. 2017 Mar 29;10:79. doi: 10.1186/s13045-017-0445-8 (PMC5372308; doi:10.1186/s13045-017-0445-8)
Supplement: Supplementary file 8 — Table S6. MiRNA-level results in integrated analysis of seven datasets. Statistical measures of integrated analyses are listed. (XLS 32 kb) [file 13045_2017_445_MOESM8_ESM.xls]

## Sheet: Table S6. Integrated analysis
miRNAs	Individual P-value							Integrated analysis by combining P-values			Individual Effect Sizes							Integrated analysis by combining Effect Sizes
	GSE49246	GSE7828	GSE48267	GSE38389	GSE28364b	GSE28364a	EMTAB2479	Fisher statistics	Meta p-value	FDR	GSE49246	GSE7828	GSE48267	GSE38389	GSE28364b	GSE28364a	EMTAB2479	Integrated Effect Sizes	Variance
HSA-LET-7A	0.0194667	0.455733	0.4652	1e-20	0.5376	0.0942667	0.440933	110.686	1e-20	1.19048e-20	-1.23225	-0.364105	-0.37463	2.46967	-0.321479	0.784418	0.363801	-0.0674236	0.00527593
HSA-LET-7F	0.00226667	0.5876	0.865867	1e-20	0.467067	0.0596	0.4964	114.197	1e-20	1.19048e-20	-1.73383	-0.268755	-0.0911532	2.82674	-0.383559	0.869263	0.323534	-0.0825004	0.0052973
HSA-LET-7G	0.00853333	0.1764	0.425867	1e-20	0.101333	0.924533	0.329067	113.767	1e-20	1.19048e-20	-1.42141	-0.670035	-0.407203	3.39344	-0.827554	0.0515925	0.466567	-0.0471292	0.00538094
HSA-MIR-106B	1e-20	0.00186667	0.000266667	0.22	0.0546667	0.00173333	0.0449333	148.891	1e-20	1.19048e-20	-2.79493	-1.75595	1.90073	-0.605881	0.965672	1.4609	-1.00792	0.119779	0.00544817
HSA-MIR-125B	0.00746667	0.142533	0.00626667	1e-20	0.00853333	0.8288	0.00253333	137.799	1e-20	1.19048e-20	1.45411	-0.733461	-1.42423	2.68181	-1.27413	0.112329	1.54561	-0.112588	0.00538347
HSA-MIR-130A	0.034	0.26	0.176	1e-20	0.462267	0.775333	0.004	118.13	1e-20	1.19048e-20	-1.11797	-0.55365	-0.689937	2.39013	-0.387203	-0.144768	1.40732	-0.0482251	0.00529913
HSA-MIR-141	0.0185333	0.142933	0.0222667	0.0746667	0.368667	0.703867	1e-20	119.467	1e-20	1.19048e-20	-1.2432	-0.732327	1.15087	0.906581	-0.469295	0.195912	-2.79958	0.110941	0.0052983
HSA-MIR-143	0.0442667	0.8696	1e-20	1e-20	1e-20	0.0582667	1e-20	380.614	1e-20	1.19048e-20	1.0457	-0.0794994	-3.03693	4.08733	-3.44481	-0.872162	2.42792	-0.0354622	0.00559198
HSA-MIR-145	0.000533333	0.318667	1e-20	1e-20	0.000533333	0.0194667	1e-20	316.621	1e-20	1.19048e-20	2.02518	0.484754	-3.86882	4.88082	-1.68169	-1.05632	2.57991	-0.166178	0.00579778
HSA-MIR-148A	0.0498667	0.777067	1e-20	1e-20	0.3736	0.0133333	0.0149333	209.721	1e-20	1.19048e-20	-1.01708	0.144602	2.19375	3.5012	-0.464372	1.10153	-1.22941	-0.226827	0.00543514
HSA-MIR-149	0.0242667	0.0145333	1e-20	0.5116	0.7716	0.1236	0.2164	117.105	1e-20	1.19048e-20	1.18252	-1.27416	-3.75093	0.292904	-0.148824	-0.731702	-0.597007	0.209712	0.00542522
HSA-MIR-155	0.0224	0.00893333	0.0282667	1e-20	0.787733	0.0202667	0.292267	127.004	1e-20	1.19048e-20	-1.20534	-1.36222	1.11142	2.38055	0.139547	1.05028	-0.50331	-0.109499	0.00542529
HSA-MIR-192	0.839867	0.0473333	0.0302667	1e-20	0.0317333	0.643067	1e-20	205.436	1e-20	1.19048e-20	-0.0993157	1.00491	-1.09424	4.27911	-1.06374	-0.2404	-2.26935	-0.0482899	0.00543244
HSA-MIR-194	0.128933	0.8468	0.0602667	1e-20	0.489067	0.992133	1e-20	195.701	1e-20	1.19048e-20	-0.796455	0.0955601	-0.934172	3.72581	-0.363517	-0.00521706	-2.16922	-0.0115709	0.0054008
HSA-MIR-195	0.8648	0.582533	1e-20	1e-20	1e-20	0.0342667	1e-20	376.532	1e-20	1.19048e-20	0.0846551	-0.271647	-3.0424	6.11055	-3.35316	-0.961822	2.52219	-0.13273	0.00584504
HSA-MIR-200A	0.0004	0.3328	0.0116	0.000133333	0.359067	0.1012	1e-20	143.341	1e-20	1.19048e-20	-2.10381	-0.472328	1.27114	1.98386	-0.480584	0.767807	-2.20618	0.017245	0.00535603
HSA-MIR-200B	0.0305333	0.637733	0.3032	1e-20	0.495067	0.2524	1e-20	198.631	1e-20	1.19048e-20	-1.13491	-0.23486	0.523927	2.84285	-0.357695	0.570559	-2.96557	-0.0246893	0.00537693
HSA-MIR-200C	0.00893333	0.3156	0.315733	1e-20	0.8748	0.100667	1e-20	203.114	1e-20	1.19048e-20	-1.41039	-0.487029	0.511159	2.53211	0.0793839	0.768697	-3.08099	-0.0130762	0.00540674
HSA-MIR-21	1e-20	1e-20	1e-20	1e-20	0.889733	1e-20	0.245733	463.558	1e-20	1.19048e-20	-3.77837	-2.75389	3.31293	-3.46665	0.0710043	2.1225	-0.558569	0.219278	0.0058074
HSA-MIR-221	1e-20	0.0044	1e-20	0.569733	0.602267	0.000133333	0.420267	216.777	1e-20	1.19048e-20	-2.70673	-1.48162	2.41958	0.245688	-0.269506	1.94423	-0.384038	0.034721	0.00547888
HSA-MIR-223	0.232	0.00133333	0.0341333	1e-20	0.082	0.00386667	0.0669333	136.541	1e-20	1.19048e-20	-0.610623	-1.80016	1.06704	-3.15006	-0.876249	1.30725	0.91223	0.127433	0.00534106
Table S6. MiRNA-level results in integrated analysis of seven datasets
Comparison: CRC vs PANT
Abbreviations: CRC, colorectal cancer ; PANT, paired adjacent normal tissue.
