# Supplementary material for: Integrated analysis identifies microRNA-195 as a suppressor of Hippo-YAP pathway in colorectal cancer
Source: J Hematol Oncol. 2017 Mar 29;10:79. doi: 10.1186/s13045-017-0445-8 (PMC5372308; doi:10.1186/s13045-017-0445-8)
Supplement: Supplementary file 9 — Table S7. 11 underexpressed miRNAs validation results in TCGA-COAD dataset. (XLS 96 kb) [file 13045_2017_445_MOESM9_ESM.xls]

## Sheet: Table S7. 11miRNAs in TCGA
sample ID	Class	hsa-let-7a-1	hsa-let-7f-1	hsa-mir-125b-1	hsa-mir-192	hsa-mir-145	hsa-mir-143	hsa-mir-195	hsa-let-7g	hsa-mir-155	hsa-mir-148a	hsa-mir-130a
TCGA-A6-2671-11A-01R-1757-13	Normal	12.963	-0.38	9.999	11.787	15.079	14.087	5.778	5.215	5.451	11.319	1.819
TCGA-A6-2680-11A-01R-1757-13	Normal	13.881	-1.198	10.545	13.425	15.677	14.546	4.668	8.128	5.177	10.748	2.52
TCGA-A6-2683-11A-01R-1757-13	Normal	13.66	-0.491	9.689	13.236	13.111	12.474	5.764	5.66	6.359	11.463	3.007
TCGA-A6-2684-11A-01R-1757-13	Normal	12.942	-0.735	9.199	14.177	13.973	12.552	5.324	6.879	6.621	12.279	2.845
TCGA-A6-2685-11A-01R-1757-13	Normal	13.902	0.537	9.853	12.706	14.354	13.55	5.221	6.563	6.323	11.209	0.057
TCGA-AA-3520-11A-01R-1757-13	Normal	13.929	-2.171	9.918	12.753	14.39	12.882	5.367	6.712	6.371	11.419	1.762
TCGA-AA-3525-11A-01R-1757-13	Normal	12.978	0.068	9.33	13.831	14.207	12.334	5.045	6.792	7.111	13.365	2.472
TCGA-AA-3527-11A-01R-1757-13	Normal	13.45	0.974	9.709	13.171	14.752	15.582	4.472	7.433	5.59	11.459	1.472
TCGA-3L-AA1B-01A-11H-A37P-13	Tumor	11.963	4.349	9.703	14.538	12.277	17.203	5.8	9.061	8.263	15.349	6.475
TCGA-4N-A93T-01A-11H-A37P-13	Tumor	12.131	4.436	7.992	16.477	11.033	15.092	5.317	9.877	8.379	15.695	6.592
TCGA-4T-AA8H-01A-11H-A41D-13	Tumor	12.821	4.343	6.64	17.155	10.103	14.953	4.564	9.668	7.869	15.939	4.633
TCGA-5M-AAT4-01A-11H-A41D-13	Tumor	11.915	3.365	7.375	15.874	11.319	16.328	2.787	8.851	8.632	14.128	5.143
TCGA-5M-AAT5-01A-21H-A41D-13	Tumor	11.756	1.935	6.303	16.354	9.935	15.903	3.666	8.515	7.068	15.546	4.627
TCGA-5M-AAT6-01A-11H-A41D-13	Tumor	12.849	3.995	9.932	13.874	12.174	16.009	5.762	9.548	9.759	16.452	7.402
TCGA-5M-AATA-01A-31H-A41D-13	Tumor	11.922	4.309	7.708	15.611	10.736	16.405	5.502	9.402	7.801	17.168	5.909
TCGA-5M-AATE-01A-11H-A41D-13	Tumor	11.716	3.545	7.921	15.965	11.089	15.62	4.342	9.629	7.339	16.412	5.859
TCGA-A6-2672-01B-03R-2303-13	Tumor	12.069	2.786	8.019	16.379	10.568	15.93	3.415	8.866	10.908	15.24	5.216
TCGA-A6-2675-01A-02T-1722-13	Tumor	12.314	4.311	8.145	16.388	10.763	17.155	5.987	9.091	8.792	14.672	4.614
TCGA-A6-4105-01A-02T-1773-13	Tumor	12.8	4.189	7.474	15.575	9.422	16.377	4.677	9.307	8.751	15.927	4.812
TCGA-A6-5656-01A-21H-1838-13	Tumor	11.8	3.278	10.203	13.563	14.131	17.945	4.356	8.483	7.358	13.834	4.913
TCGA-A6-5656-01A-21H-A279-13	Tumor	11.057	2.848	10.238	13.466	14.147	15.531	3.548	7.978	7.26	13.85	5.334
TCGA-A6-5656-01B-02R-A27D-13	Tumor	11.868	3.202	9.945	14.324	12.485	17.206	5.37	8.792	9.305	15.067	6.07
TCGA-A6-5657-01A-01T-1652-13	Tumor	13.277	5.383	9.227	13.08	12.476	17.945	6.014	9.502	8.772	14.184	4.886
TCGA-A6-5659-01A-01T-1652-13	Tumor	12.101	4.228	8.945	14.537	11.366	17.945	4.263	9.053	6.682	15.139	4.395
TCGA-A6-5660-01A-01T-1652-13	Tumor	12.465	5.361	8.198	15.913	10.23	16.363	4.182	9.597	7.514	15.216	4.388
TCGA-A6-5661-01A-01T-1652-13	Tumor	12.625	4.225	6.219	15.463	9.878	16.29	4.004	9.212	9.563	14.793	3.513
TCGA-A6-5661-01B-05R-2303-13	Tumor	11.735	2.81	8.276	15.584	10.922	15.935	3.894	8.828	10.511	15.247	5.24
TCGA-A6-5662-01A-01T-1652-13	Tumor	12.585	5.278	8.302	14.562	11.651	16.323	5.045	9.199	6.756	13.678	4.037
TCGA-A6-5664-01A-21H-1838-13	Tumor	12.014	0.889	10.692	11.097	13.783	17.945	3.068	7.149	7.626	13.493	2.908
TCGA-A6-5665-01A-01T-1652-13	Tumor	12.078	3.415	5.57	15.752	8.736	16.204	4.6	9.145	8.44	14.373	2.748
TCGA-A6-5665-01B-03R-2303-13	Tumor	11.196	3.125	8.723	15.506	12.373	17.106	3.778	8.4	9.778	14.562	5.101
TCGA-A6-5666-01A-01T-1652-13	Tumor	13.005	4.369	5.96	15.869	8.991	16.323	3.553	8.888	6.213	15.506	3.215
TCGA-A6-5667-01A-21H-1722-13	Tumor	12.315	4.979	9.263	15.641	12.894	17.945	5.627	9.576	8.305	14.493	5.046
TCGA-A6-6137-01A-11H-1773-13	Tumor	12.365	4.285	7.237	16.494	10.759	17.225	6.381	9.916	8.657	16.043	5.377
TCGA-A6-6138-01A-11H-1773-13	Tumor	12.866	4.97	8.583	14.996	11.608	17.945	5.435	10.119	10.054	16.414	5.627
TCGA-A6-6140-01A-11H-1773-13	Tumor	12.096	4.304	5.574	17.209	10.399	16.017	5.166	10.33	7.766	16.46	5.016
TCGA-A6-6141-01A-11H-1773-13	Tumor	12.808	3.61	9.436	14.661	12.505	17.15	6.043	9.489	8.946	16.382	7.148
TCGA-A6-6142-01A-11H-1773-13	Tumor	12.19	4.06	9.418	15.358	12.09	17.945	5.874	9.124	7.575	15.07	5.639
TCGA-A6-6648-01A-11H-1773-13	Tumor	12.642	4.057	4.65	17.127	10.06	16.352	5.441	9.676	7.966	15.9	3.787
TCGA-A6-6649-01A-11H-1773-13	Tumor	12.898	4.313	8.708	14.938	11.953	17.945	5.939	9.76	7.929	15.578	5.403
TCGA-A6-6650-01A-11H-1773-13	Tumor	12.086	4.213	6.682	17.18	10.628	15.976	4.748	9.456	7.294	15.633	4.583
TCGA-A6-6650-01A-11H-A279-13	Tumor	11.539	4.009	6.518	16.361	10.021	14.908	2.991	9.006	6.919	15.91	4.362
TCGA-A6-6650-01B-02R-A27D-13	Tumor	11.781	2.673	8.373	16.054	11.468	15.72	4.449	9.234	8.834	15.125	5.395
TCGA-A6-6651-01A-21H-1838-13	Tumor	13.059	4.161	10.219	13.239	13.769	17.945	7.88	9.805	8.732	15.37	6.328
TCGA-A6-6652-01A-11H-1773-13	Tumor	12.121	2.804	8.325	14.549	11.505	17.945	4.662	9.022	5.653	15.861	5.009
TCGA-A6-6653-01A-11H-1773-13	Tumor	12.645	4.801	6.184	15.606	10.56	15.954	3.28	9.887	8.339	14.975	4.471
TCGA-A6-6654-01A-21H-1838-13	Tumor	13.158	4.706	9.384	14.104	13.431	17.945	7.3	9.717	9.432	15.456	6.231
TCGA-A6-6780-01A-11H-1838-13	Tumor	12.68	4.623	5.395	17.141	9.085	16.37	2.852	10.049	9.732	15.226	2.801
TCGA-A6-6780-01A-11H-A279-13	Tumor	11.303	3.553	5.478	17.106	9.595	13.824	1.041	8.938	9.539	15.506	3.125
TCGA-A6-6780-01B-04R-A27D-13	Tumor	11.768	2.92	7.936	16.049	10.626	15.405	4.517	9.133	11.454	15.119	5.106
TCGA-A6-6781-01A-22H-1927-13	Tumor	13.157	4.307	9.481	15.622	10.528	16.414	3.085	9.267	8.06	14.996	6.344
TCGA-A6-6781-01A-22H-A279-13	Tumor	11.654	3.789	9.367	15.263	10.87	14.684	1.867	8.661	8.077	15.947	6.579
TCGA-A6-6781-01B-06R-A27D-13	Tumor	11.448	1.127	9.351	13.643	11.822	15.841	3.612	8.008	9.584	14.806	6.335
TCGA-A6-6782-01A-11H-1838-13	Tumor	12.823	4.304	9.713	15.037	11.476	17.945	6.488	9.947	7.941	15.654	6.053
TCGA-A6-A565-01A-31H-A28I-13	Tumor	12.073	4.759	7.645	14.725	11.405	15.298	6.022	9.443	9.089	15.972	6.611
TCGA-A6-A566-01A-11H-A28I-13	Tumor	12.541	4.602	8.444	15.04	11.704	16.44	2.878	8.973	8.587	15.331	6.782
TCGA-A6-A567-01A-31H-A28I-13	Tumor	12.305	4.928	8.765	15.364	12.681	16.463	5.195	9.228	7.264	15.683	6.262
TCGA-A6-A56B-01A-31H-A28I-13	Tumor	12.02	3.706	7.933	15.034	12.438	15.992	4.838	8.816	8.149	16.436	5.831
TCGA-A6-A5ZU-01A-11H-A28I-13	Tumor	12.168	4.032	9.267	14.718	11.496	14.996	4.865	9.027	8.296	16.414	5.768
TCGA-AA-3489-01A-21H-1838-13	Tumor	13.85	5.066	8.947	13.579	10.1	17.945	6.439	9.965	9.101	15.89	4.743
TCGA-AA-3496-01A-21H-1838-13	Tumor	12.465	3.877	6.958	16.363	10.163	17.136	4.038	9.835	8.298	15.913	4.57
TCGA-AA-3511-01A-21H-1838-13	Tumor	12.773	4.323	8.06	15.679	11.156	17.945	5.104	9.891	7.383	16.015	5.418
TCGA-AA-3655-01A-02T-1722-13	Tumor	11.923	3.879	5.848	15.28	8.615	15.696	3.051	8.192	7.183	16.158	2.056
TCGA-AA-3660-01A-01T-1722-13	Tumor	12.835	3.747	7.157	15.457	9.197	17.077	5.014	8.819	7.65	15.828	3.356
TCGA-AA-3662-01A-01T-1722-13	Tumor	12.274	4.14	6.533	15.17	8.483	17.111	3.877	8.962	7.733	15.877	3.475
TCGA-AA-3663-01A-01T-1722-13	Tumor	12.637	4.646	4.977	15.397	8.275	16.238	3.769	9.668	7.063	15.785	3.036
TCGA-AA-3697-01A-01T-1722-13	Tumor	11.988	3.469	5.045	16.134	8.463	16.947	4.056	8.716	7.494	15.667	2.31
TCGA-AA-3712-01A-21H-1722-13	Tumor	12.227	4.114	6.571	15.206	10.354	17.131	4.569	8.732	7.984	16.357	4.533
TCGA-AA-3713-01A-21H-1722-13	Tumor	12.562	3.68	5.734	15.746	9.375	16.199	4.634	8.898	8.079	14.985	2.659
TCGA-AD-5900-01A-11H-1652-13	Tumor	12.525	4.779	8.901	15.256	12.622	17.945	6.172	9.05	9.295	14.957	4.746
TCGA-AD-6548-01A-11H-1838-13	Tumor	13.263	4.595	8.068	15.707	12.36	17.945	5.905	9.799	8.603	15.394	5.198
TCGA-AD-6888-01A-11H-1927-13	Tumor	11.944	3.273	4.823	16.338	10.372	17.117	4.293	9.138	7.287	15.885	4.405
TCGA-AD-6889-01A-11H-1927-13	Tumor	12.824	5.18	6.307	14.676	9.462	15.592	3.503	9.854	7.095	14.957	4.196
TCGA-AD-6890-01A-11H-1927-13	Tumor	11.746	3.335	8.06	15.858	11.064	17.098	3.116	8.744	7.967	15.146	4.723
TCGA-AD-6895-01A-11H-1927-13	Tumor	13.337	4.166	9.081	15.177	12.402	17.115	4.708	9.406	8.924	14.137	4.882
TCGA-AD-6899-01A-11H-1927-13	Tumor	12.725	3.772	9.145	15.887	11.05	17.118	3.696	8.674	7.821	15.528	5.054
TCGA-AD-6901-01A-11H-1927-13	Tumor	13.622	4.45	9.141	14.646	10.973	17.143	4.722	9.462	8.182	15.23	5.257
TCGA-AD-6963-01A-11H-1927-13	Tumor	12.832	4.126	8.611	15.947	10.955	17.16	4.018	8.712	8.815	15.598	5.623
TCGA-AD-6964-01A-11H-1927-13	Tumor	12.719	4.398	9.14	15.03	10.996	17.189	5.985	9.186	9.544	15.989	6.029
TCGA-AD-6965-01A-11H-1927-13	Tumor	12.12	3.859	8.569	15.6	10.709	16.397	3.687	8.876	8.085	14.226	4.95
TCGA-AD-A5EJ-01A-11H-A28I-13	Tumor	12.451	4.348	7.242	15.273	11.057	14.975	2.705	9.035	8.936	15.606	5.257
TCGA-AD-A5EK-01A-11H-A28I-13	Tumor	11.993	3.725	7.577	15.903	10.655	15.203	3.755	8.831	7.116	17.129	5.354
TCGA-AM-5820-01A-01T-1652-13	Tumor	12.716	4.727	8.042	15.45	12.021	17.945	4.468	8.576	7.893	13.908	3.522
TCGA-AM-5821-01A-01T-1652-13	Tumor	12.309	3.632	6.118	13.576	8.983	17.048	3.535	8.873	9.448	14.728	2.9
TCGA-AU-3779-01A-01T-1722-13	Tumor	12.849	4.511	8.104	15.2	9.283	16.352	4.409	9.08	8.256	15.9	4.93
TCGA-AU-6004-01A-11H-1722-13	Tumor	11.999	4.293	7.594	15.089	11.043	17.067	4.394	8.495	9.514	14.765	3.944
TCGA-AY-5543-01A-01T-1652-13	Tumor	12.141	4.253	6.287	15.506	9.096	15.869	5.278	9.483	8.888	16.323	3.732
TCGA-AY-6196-01A-11H-1722-13	Tumor	12.849	5.007	9.548	14.318	11.325	17.203	6.475	9.15	9.872	15.349	5.211
TCGA-AY-6197-01A-11H-1722-13	Tumor	11.545	3.629	4.812	17.05	8.533	16.249	4.153	9.048	9.515	15.058	2.737
TCGA-AY-6386-01A-21H-1722-13	Tumor	12.465	3.531	6.721	14.835	10.307	17.1	4.607	9.345	8.119	15.496	3.742
TCGA-AY-A54L-01A-11H-A28I-13	Tumor	11.689	3.635	5.98	15.226	10.966	14.39	4.588	8.781	8.031	16.37	5.657
TCGA-AY-A69D-01A-11H-A37P-13	Tumor	12.401	3.664	7.297	17.209	10.201	15.361	4.538	8.379	7.677	16.46	5.429
TCGA-AY-A71X-01A-12H-A37P-13	Tumor	12.737	4.987	6.463	15.998	10.273	14.519	4.176	9.67	8.041	16.442	4.631
TCGA-AY-A8YK-01A-11H-A41D-13	Tumor	11.697	3.209	7.251	15.922	11.057	14.927	4.401	9.351	7.659	17.143	5.732
TCGA-AZ-4323-01A-21H-1838-13	Tumor	12.893	4.224	9.519	13.239	13.068	17.945	7.693	9.611	9.926	15.753	7.084
TCGA-AZ-4616-01A-21H-1838-13	Tumor	13.284	5.481	8.571	15.325	12.128	17.945	5.336	9.764	8.911	14.757	5.791
TCGA-AZ-5403-01A-01T-1652-13	Tumor	13.379	5.195	9.034	15.643	11.78	17.945	6.005	9.43	8.125	15.024	5.697
TCGA-AZ-5407-01A-01T-1722-13	Tumor	12.444	3.625	5.128	15.268	9.335	16.15	4.595	9.085	9.472	15.686	1.679
TCGA-AZ-6598-01A-11H-1773-13	Tumor	12.377	4.526	6.909	15.62	9.984	15.965	4.4	10.047	7.781	16.412	4.249
TCGA-AZ-6599-01A-11H-1773-13	Tumor	12.66	3.935	7.382	15.177	10.77	15.882	5.497	10.01	6.917	17.115	4.198
TCGA-AZ-6600-01A-11H-1773-13	Tumor	12.967	5.049	8.347	15.295	11.103	17.945	5.799	9.539	9.129	15.625	5.189
TCGA-AZ-6601-01A-11H-1773-13	Tumor	12.748	4.487	8.535	15.954	11.908	17.945	5.22	9.494	9.443	15.273	4.972
TCGA-AZ-6603-01A-11H-1838-13	Tumor	12.202	4.479	8.879	16.426	11.877	17.945	5.246	9.731	7.224	15.981	5.21
TCGA-AZ-6605-01A-11H-1838-13	Tumor	12.975	4.523	8.557	15.006	11.518	17.945	5.99	9.886	8.951	15.63	5.822
TCGA-AZ-6606-01A-11H-1838-13	Tumor	12.848	4.308	5.539	15.836	9.754	17.083	4.585	9.821	7.088	15.467	4.406
TCGA-AZ-6607-01A-11H-1838-13	Tumor	12.915	4.801	8.052	13.309	11.631	17.945	5.752	9.345	7.63	13.531	4.564
TCGA-AZ-6608-01A-11H-1838-13	Tumor	11.994	4.639	5.23	17.158	10.117	15.595	4.571	10.319	7.496	16.393	4.378
TCGA-CA-5254-01A-21H-1838-13	Tumor	13.144	2.442	9.404	13.862	11.025	16.129	3.1	7.278	7.904	13.689	4.343
TCGA-CA-5255-01A-11H-1838-13	Tumor	10.975	1.525	10.775	13.401	14.381	17.945	4.328	6.529	7.105	13.665	5.24
TCGA-CA-5796-01A-01T-1652-13	Tumor	12.168	3.158	5.422	14.194	9.376	14.806	4.343	8.914	8.075	16.098	2.226
TCGA-CA-5797-01A-01T-1652-13	Tumor	12.595	4.125	8.648	15.927	11.478	17.945	4.914	9.006	7.871	15.237	4.643
TCGA-CA-6715-01A-21H-1838-13	Tumor	12.52	3.597	5.815	16.235	8.371	15.782	1.694	10.084	4.843	17.04	2.458
TCGA-CA-6716-01A-11H-1838-13	Tumor	11.633	3.12	8.064	14.897	11.005	17.129	4.037	9.136	5.594	15.203	3.652
TCGA-CA-6717-01A-11H-1838-13	Tumor	13.077	5.222	9.072	14.916	11.793	17.945	6.177	9.55	9.17	15.22	4.616
TCGA-CA-6718-01A-11H-1838-13	Tumor	13.027	5.297	7.755	13.655	12.114	17.945	4.937	9.867	11.038	14.964	4.735
TCGA-CA-6719-01A-11H-1838-13	Tumor	13.024	5.855	9.026	15.131	12.105	17.945	5.63	10.319	8.262	14.865	5.019
TCGA-CK-4947-01B-11H-1652-13	Tumor	12.534	4.264	7.806	15.473	9.901	17.945	5.743	8.693	8.863	15.841	4.555
TCGA-CK-4948-01B-11H-1652-13	Tumor	11.874	3.906	7.731	15.546	10.918	17.129	4.732	8.566	7.975	14.615	4.904
TCGA-CK-4950-01A-01T-1722-13	Tumor	12.203	3.787	6.494	15.48	10.055	17.09	5.859	8.879	9.427	15.847	3.529
TCGA-CK-4952-01A-01T-1722-13	Tumor	12.111	3.529	4.366	14.937	7.143	15.714	1.937	8.612	5.346	16.173	1.363
TCGA-CK-5912-01A-11H-1652-13	Tumor	12.787	4.841	6.926	16.315	9.884	17.1	4.43	10.091	7.089	15.861	3.459
TCGA-CK-5913-01A-11H-1652-13	Tumor	12.615	4.322	6.056	15.457	9.799	17.077	2.166	9.038	7.756	14.255	2.702
TCGA-CK-5914-01A-11H-1652-13	Tumor	11.967	3.634	6.205	15.76	9.226	17.022	3.195	8.585	7.751	15.006	3.902
TCGA-CK-5915-01A-11H-1652-13	Tumor	12.508	3.794	4.286	17.077	9.253	15.828	4.217	9.667	5.956	15.107	2.772
TCGA-CK-5916-01A-11H-1652-13	Tumor	12.903	5.228	7.699	13.901	10.828	17.945	5.358	9.436	9.217	15.243	3.866
TCGA-CK-6746-01A-11H-1838-13	Tumor	13.449	5.117	4.876	12.6	8.962	17.111	2.852	9.996	8.026	16.33	2.813
TCGA-CK-6747-01A-11H-1838-13	Tumor	13.095	4.252	7.775	15.927	10.643	17.146	4.643	9.475	7.968	15.575	5.354
TCGA-CK-6748-01A-11H-1838-13	Tumor	12.695	4.347	8.333	15.013	11.759	17.945	4.759	9.563	6.978	15.307	4.854
TCGA-CK-6751-01A-11H-1838-13	Tumor	12.976	3.212	7.518	15.136	11.359	17.945	3.98	9.663	7.734	14.533	4.667
TCGA-CM-4743-01A-01T-1722-13	Tumor	12.404	4.614	5.085	15.111	8.936	17.079	4.179	9.318	9.381	14.789	3.607
TCGA-CM-4751-01A-02H-1838-13	Tumor	13.192	5.046	8.005	15.233	10.98	17.945	6.271	9.996	8.64	15.925	4.867
TCGA-CM-5344-01A-21H-1722-13	Tumor	12.184	4.083	7.951	15.47	11.562	17.085	5.684	8.685	8.256	14.516	4.338
TCGA-CM-5348-01A-21H-1722-13	Tumor	11.719	3.372	9.249	15.077	11.343	17.945	5.192	8.409	7.833	14.753	4.218
TCGA-CM-5349-01A-21H-1722-13	Tumor	11.822	4.576	7.96	14.335	11.243	17.945	6.313	8.666	8.303	15.18	4.438
TCGA-CM-5860-01A-01T-1652-13	Tumor	13.143	4.184	8.551	15.611	10.29	17.168	5.063	9.144	8.902	15.958	4.855
TCGA-CM-5861-01A-01T-1652-13	Tumor	13.221	5.031	7.566	15.167	11.017	17.109	4.162	9.06	8.74	13.831	4.376
TCGA-CM-5862-01A-01T-1652-13	Tumor	12.147	4.658	8.105	13.827	10.491	17.945	5.43	8.57	7.083	16.325	3.95
TCGA-CM-5863-01A-21H-1838-13	Tumor	12.513	3.41	8.331	14.503	11.192	17.945	5.085	9.099	8.069	14.789	4.891
TCGA-CM-5864-01A-01T-1652-13	Tumor	12.271	4.758	6.551	15.453	9.365	17.075	3.672	9.792	6.495	15.826	2.647
TCGA-CM-5868-01A-01T-1652-13	Tumor	13.408	5.178	9.112	15.24	11.275	17.148	5.853	9.482	8.605	15.578	5.069
TCGA-CM-6161-01A-11H-1652-13	Tumor	12.117	4.308	7.74	14.619	10.577	17.131	4.88	9.297	8.073	14.901	4.178
TCGA-CM-6162-01A-11H-1652-13	Tumor	13.261	4.656	8.473	11.882	11.641	17.945	5.445	8.679	8.785	15.206	4.501
TCGA-CM-6163-01A-11H-1652-13	Tumor	12.71	4.269	8.543	14.863	10.436	17.113	6.083	9.124	8.97	15.173	4.906
TCGA-CM-6164-01A-11H-1652-13	Tumor	12.229	4.12	8.581	15.493	10.975	17.945	5.818	8.69	8.215	15.146	4.979
TCGA-CM-6165-01A-11H-1652-13	Tumor	12.398	3.942	8.928	15.457	10.894	17.945	5.634	9.091	7.65	14.786	4.217
TCGA-CM-6166-01A-11H-1652-13	Tumor	12.805	3.95	8.57	15.163	11.311	17.945	4.73	9.103	7.083	14.851	4.585
TCGA-CM-6167-01A-11H-1652-13	Tumor	13.15	4.911	9.977	13.053	13.677	17.945	7.772	9.156	8.325	14.459	5.173
TCGA-CM-6168-01A-11H-1652-13	Tumor	12.938	4.857	8.798	14.347	11.845	17.945	5.545	9.21	8.078	14.599	4.475
TCGA-CM-6169-01A-11H-1652-13	Tumor	12.455	5.109	8.178	15.552	11.311	17.133	5.375	8.793	9.174	14.007	4.79
TCGA-CM-6170-01A-11H-1652-13	Tumor	11.815	4.455	8.202	15.839	10.104	16.295	4.402	8.961	7.205	14.802	4.97
TCGA-CM-6171-01A-11H-1652-13	Tumor	12.021	4.236	4.718	14.847	7.803	14.562	2.749	9.369	6.19	15.506	2.421
TCGA-CM-6172-01A-11H-1652-13	Tumor	12.218	3.397	6.645	14.671	9.471	17.02	4.235	8.99	6.499	15.359	3.458
TCGA-CM-6674-01A-11H-1838-13	Tumor	12.784	4.592	8.648	14.725	13.256	17.945	6.067	9.88	9.443	15.298	5.978
TCGA-CM-6675-01A-11H-1838-13	Tumor	12.609	4.363	6.765	16.335	10.078	17.115	3.717	9.406	9.131	15.522	3.527
TCGA-CM-6676-01A-11H-1838-13	Tumor	12.523	3.809	9.329	15.319	12.219	17.945	5.769	9.437	7.544	15.027	6.082
TCGA-CM-6677-01A-11H-1838-13	Tumor	12.834	5.202	8.41	15.661	12.046	17.945	5.917	9.574	9.034	16	6.292
TCGA-CM-6678-01A-11H-1838-13	Tumor	12.834	4.307	8.65	15.047	11.719	17.945	5.148	9.623	6.896	15.661	6.336
TCGA-CM-6679-01A-11H-1838-13	Tumor	12.718	4.313	9.431	15.101	12.444	17.945	5.635	10.073	8.776	15.702	6.439
TCGA-CM-6680-01A-11H-1838-13	Tumor	12.781	4.74	8.343	15.076	11.781	17.945	6.178	10.337	9.047	15.683	5.027
TCGA-D5-5537-01A-21H-1927-13	Tumor	12.69	4.305	8.797	15.925	10.635	17.145	3.194	9.522	6.719	15.572	5.268
TCGA-D5-5538-01A-01T-1652-13	Tumor	12.679	4.694	8.178	14.839	10.028	16.318	5.096	8.761	8.873	15.499	3.575
TCGA-D5-5539-01A-01T-1652-13	Tumor	13.025	3.595	8.54	14.761	10.752	17.065	4.94	8.935	8.007	15.085	4.562
TCGA-D5-5540-01A-01T-1652-13	Tumor	12.878	4.495	6.956	14.826	9.163	15.855	3.336	9.678	8.101	15.49	3.449
TCGA-D5-5541-01A-01T-1652-13	Tumor	12.813	5.044	8.534	16.33	10.135	17.111	5.156	9.559	8.326	15.515	4.043
TCGA-D5-6529-01A-11H-1773-13	Tumor	12.476	3.707	8.359	14.638	10.872	17.139	4.365	9.335	8.879	15.564	5.383
TCGA-D5-6530-01A-11H-1722-13	Tumor	12.47	4.197	6.203	15.081	9.039	15.432	3.098	10.094	8.587	16.266	3.628
TCGA-D5-6531-01A-11H-1722-13	Tumor	12.509	4.13	7.356	14.702	11.028	17.945	3.811	8.132	8.583	13.999	3.275
TCGA-D5-6532-01A-11H-1722-13	Tumor	12.255	4.17	7.904	15.869	10.182	16.323	4.27	8.991	7.379	15.506	3.748
TCGA-D5-6533-01A-11H-1722-13	Tumor	12.021	4.129	7.054	15.606	11.147	17.164	5.598	9.443	8.013	14.975	4.129
TCGA-D5-6534-01A-21H-1927-13	Tumor	13.015	4.247	9.789	13.777	11.304	17.155	5.079	8.338	8.844	14.42	5.649
TCGA-D5-6535-01A-11H-1722-13	Tumor	12.291	4.553	7.181	15.463	9.106	15.833	3.803	8.667	8.723	16.29	4.074
TCGA-D5-6536-01A-11H-1722-13	Tumor	12.933	4.46	8.906	13.619	10.719	16.448	3.533	9.138	7.241	16.005	3.64
TCGA-D5-6537-01A-11H-1722-13	Tumor	11.722	3.604	6.452	15.85	9.375	17.092	2.961	8.448	7.574	14.286	3.312
TCGA-D5-6538-01A-11H-1722-13	Tumor	11.869	3.306	7.231	15.493	10.457	17.945	3.853	8.961	7.554	15.858	1.743
TCGA-D5-6539-01A-11H-1722-13	Tumor	11.923	4.143	4.425	15.79	9.961	17.046	5.206	9.312	8.127	15.05	2.501
TCGA-D5-6540-01A-11H-1722-13	Tumor	12.87	4.552	6.607	15.558	10.23	17.136	3.403	9.214	8.392	14.177	3.656
TCGA-D5-6541-01A-11H-1722-13	Tumor	12.604	4.563	8.82	15.581	10.828	17.15	5.78	9.436	9.021	14.942	4.768
TCGA-D5-6898-01A-11H-1927-13	Tumor	12.894	4.378	9.105	15.927	11.371	17.146	4.522	9.529	8.103	14.197	4.845
TCGA-D5-6920-01A-11H-1927-13	Tumor	12.09	3.271	5.548	17.056	9.928	16.258	4.794	8.849	8.069	15.422	4.107
TCGA-D5-6922-01A-11H-1927-13	Tumor	12.975	4.354	9.22	16.366	12.252	17.945	4.083	9.272	6.769	13.742	4.514
TCGA-D5-6923-01A-11H-1927-13	Tumor	12.526	4.198	8.175	15.892	10.318	17.122	3.296	8.903	6.452	14.882	4.56
TCGA-D5-6924-01A-11H-1927-13	Tumor	12.581	3.951	8.303	15.625	11.297	17.176	4.21	9.224	7.916	16.416	4.532
TCGA-D5-6926-01A-11H-1927-13	Tumor	12.149	3.722	9.028	16.368	11.238	17.139	3.468	9.079	7.537	15.223	5.066
TCGA-D5-6927-01A-21H-1927-13	Tumor	12.56	3.763	7.702	15.49	10.968	17.096	3.463	8.681	8.518	15.143	5.08
TCGA-D5-6928-01A-11H-1927-13	Tumor	11.972	4.309	8.335	15.537	10.253	17.124	4.225	8.646	9.979	15.895	4.537
TCGA-D5-6929-01A-31H-1927-13	Tumor	13.091	4.24	7.816	15.925	10.336	17.145	4.144	9.248	8.337	16.375	4.867
TCGA-D5-6930-01A-11H-1927-13	Tumor	12.967	3.728	9.135	14.81	11.956	17.945	4.752	8.646	8.484	15.129	4.896
TCGA-D5-6931-01A-11H-1927-13	Tumor	12.654	3.604	6.88	16.305	10.278	17.092	4.384	8.937	8.664	15.136	4.015
TCGA-D5-6932-01A-11H-1927-13	Tumor	11.867	3.697	7.669	14.611	12.541	17.945	4.686	8.925	7.867	15.2	4.773
TCGA-D5-7000-01A-11H-1927-13	Tumor	12.071	3.436	8.262	15.528	11.467	17.118	4.027	8.568	7.77	14.874	4.588
TCGA-DM-A0X9-01A-11H-A154-13	Tumor	12.475	3.603	6.275	17.104	10.105	15.503	3.796	9.771	8.391	15.866	4.042
TCGA-DM-A0XD-01A-12H-A154-13	Tumor	12.931	4.447	7.268	15.949	12.12	17.161	3.831	9.696	8.04	15.266	5.379
TCGA-DM-A0XF-01A-11H-A154-13	Tumor	12.867	4.27	8.907	15.683	11.781	17.21	5.092	9.964	7.82	16.463	6.392
TCGA-DM-A1D0-01A-11H-A154-13	Tumor	12.599	4.628	7.601	14.736	10.281	15.635	4.195	10.024	7.836	15.978	5.342
TCGA-DM-A1D4-01A-21H-A154-13	Tumor	12.147	4.051	6.821	15.871	10.83	15.509	5.131	9.602	8.623	16.325	5.659
TCGA-DM-A1D6-01A-21H-A154-13	Tumor	13.374	4.721	8.481	14.623	11.771	17.133	6.103	9.882	7.65	16.359	6.186
TCGA-DM-A1D7-01A-11H-A154-13	Tumor	12.435	4.522	8.81	15.382	11.715	17.218	5.468	9.829	8.435	16.032	6.602
TCGA-DM-A1D8-01A-11H-A154-13	Tumor	12.64	4.674	8.831	15.269	10.968	16.399	4.725	10.27	7.58	17.163	5.586
TCGA-DM-A1DA-01A-11H-A154-13	Tumor	12.59	4.223	5.599	15.925	10.336	15.233	2.484	8.744	9.248	16.375	3.801
TCGA-DM-A1DB-01A-11H-A154-13	Tumor	12.235	4.199	4.398	17.945	8.969	15.15	1.677	10.021	8.119	16.315	3.347
TCGA-DM-A1HA-01A-11H-A154-13	Tumor	12.428	5.207	6.716	15.987	10.176	16.432	4.239	9.638	8.556	13.595	4.388
TCGA-DM-A1HB-01A-21H-A17X-13	Tumor	11.388	3.348	7.45	15.196	11.618	17.126	4.383	8.392	7.956	15.54	4.14
TCGA-DM-A280-01A-12H-A16S-13	Tumor	12.226	4.108	8.771	14.968	11.894	17.161	5.905	9.374	8.018	15.6	5
TCGA-DM-A282-01A-12H-A16S-13	Tumor	12.178	2.862	8.554	15.93	11.72	17.945	4.585	9.482	7.137	15.578	5.292
TCGA-DM-A285-01A-11H-A16S-13	Tumor	13.379	4.989	9.081	15.024	12.111	17.945	5.6	9.86	7.582	15.643	6.171
TCGA-DM-A28A-01A-21H-A16S-13	Tumor	12.69	4.495	7.464	15.925	10.336	17.145	4.115	9.575	7.816	15.572	4.495
TCGA-DM-A28C-01A-11H-A16S-13	Tumor	12.496	3.815	7.155	16.33	10.064	17.111	4.556	9.615	6.846	15.515	4.719
TCGA-DM-A28E-01A-11H-A16S-13	Tumor	12.165	4.095	6.686	15.831	10.808	17.945	5.876	9.87	6.74	14.789	4.836
TCGA-DM-A28F-01A-11H-A16S-13	Tumor	12.242	4.133	6.5	16.44	10.853	17.945	4.977	9.835	9.462	15.656	5.06
TCGA-DM-A28G-01A-11H-A16S-13	Tumor	11.114	2.653	8.587	15.17	11.436	17.945	5.099	9.168	6.947	15.877	4.592
TCGA-DM-A28H-01A-11H-A16S-13	Tumor	12.967	4.592	6.544	15.555	10.939	17.945	5.012	10.156	7.558	15.91	4.524
TCGA-DM-A28K-01A-21H-A16S-13	Tumor	12.878	2.961	5.482	15.223	10.612	16.368	3.855	9.079	6.631	15.918	4.801
TCGA-DM-A28M-01A-12H-A16S-13	Tumor	12.41	4.208	6.219	15.833	11.002	17.081	3.482	9.949	6.7	15.463	4.038
TCGA-F4-6459-01A-11H-1773-13	Tumor	12.674	4.643	9.674	15.483	13.653	17.945	7.102	9.778	7.946	15.775	6.505
TCGA-F4-6461-01A-11H-1773-13	Tumor	12.6	3.404	8.033	14.243	11.76	17.071	5.216	9.231	7.28	16.277	4.751
TCGA-F4-6463-01A-11H-1722-13	Tumor	12.145	2.855	9.183	13.619	11.279	17.945	3.967	7.995	7.187	14.063	3.721
TCGA-F4-6569-01A-11H-1773-13	Tumor	13.558	4.9	9.462	14.455	11.076	17.169	6.402	9.617	8.811	15.614	5.592
TCGA-F4-6570-01A-11H-1773-13	Tumor	12.776	4.97	7.883	15.967	10.764	17.174	4.833	9.692	8.834	14.996	5.123
TCGA-F4-6703-01A-11H-1838-13	Tumor	12.835	3.778	8.706	12.036	11.911	17.945	6.056	8.819	9.31	15.107	4.494
TCGA-F4-6704-01A-11H-1838-13	Tumor	12.861	4.615	8.999	14.371	12.765	17.945	5.875	9.949	8.082	16.359	5.702
TCGA-F4-6805-01A-11H-1838-13	Tumor	13.543	4.911	8.927	14.813	12.793	17.945	6.252	9.982	8.365	15.373	5.331
TCGA-F4-6806-01A-11H-1838-13	Tumor	12.432	3.488	7.385	15.477	11.579	17.945	5.288	9.534	7.867	15.844	5.328
TCGA-F4-6807-01A-11H-1838-13	Tumor	13.422	4.793	9.414	14.901	12.45	17.945	6.887	9.913	8.831	15.448	6.011
TCGA-F4-6808-01A-11H-1838-13	Tumor	12.541	3.953	7.936	16.082	10.805	17.25	5.288	10.206	8.177	16.544	5.981
TCGA-F4-6809-01A-11H-1838-13	Tumor	13.316	4.979	9.626	14.68	11.879	17.945	6.414	9.803	8.957	15.26	5.511
TCGA-F4-6854-01A-11H-1927-13	Tumor	11.884	3.707	8.817	15.863	11.635	17.102	4.262	8.492	7.355	15.153	4.984
TCGA-F4-6855-01A-11H-1927-13	Tumor	12.756	3.891	9.087	15.546	11.296	15.903	4.295	9.037	7.068	15.203	5.785
TCGA-F4-6856-01A-11H-1927-13	Tumor	12.261	2.749	8.357	11.421	11.784	17.107	3.598	8.465	7.888	15.509	4.713
TCGA-F4-6857-01A-11H-1927-13	Tumor	12.776	4.229	9.267	15.292	11.192	17.174	5.233	9.376	9.218	15.622	5.686
TCGA-G4-6293-01A-11H-1722-13	Tumor	12.068	4.415	5.087	14.732	9.699	17.05	4.849	8.934	8.822	15.411	3.532
TCGA-G4-6294-01A-11H-1773-13	Tumor	12.935	4.381	8.094	15.603	10.884	16.399	5.391	9.822	6.892	15.951	5.431
TCGA-G4-6295-01A-11H-1722-13	Tumor	12.084	4.58	6.499	15.355	9.462	16.456	5.37	10.188	9.027	15.676	4.611
TCGA-G4-6297-01A-11H-1722-13	Tumor	12.445	4.732	7.876	15.546	10.57	17.129	4.869	8.985	8.618	14.897	3.939
TCGA-G4-6298-01A-11H-1722-13	Tumor	11.635	3.91	7.355	13.954	11.288	17.102	5.798	9.291	8.078	15.499	4.063
TCGA-G4-6299-01A-11H-1773-13	Tumor	12.823	4.482	8.676	15.037	10.765	17.192	5.822	10.069	9.947	15.654	6.172
TCGA-G4-6302-01A-11H-1722-13	Tumor	13.205	4.677	9.895	12.41	13.524	17.945	8.035	9.443	9.174	14.946	5.707
TCGA-G4-6303-01A-11H-1773-13	Tumor	12.815	4.616	9.012	16.039	11.947	17.945	5.994	10.327	8.365	15.704	5.17
TCGA-G4-6304-01A-11H-1927-13	Tumor	11.889	3.948	6.531	14.371	9.949	15.209	1.832	8.848	7.944	14.905	3.868
TCGA-G4-6306-01A-11H-1773-13	Tumor	11.834	4.588	7.42	16.002	10.792	17.198	6.237	9.48	9.53	15.664	5.573
TCGA-G4-6307-01A-11H-1722-13	Tumor	11.9	4.135	6.008	15.869	10.043	17.106	4.573	9.539	6.861	13.961	4.27
TCGA-G4-6309-01A-21H-1838-13	Tumor	12.645	3.912	5.886	15.954	10.276	17.945	2.958	9.887	8.986	14.975	4.023
TCGA-G4-6310-01A-11H-1722-13	Tumor	11.505	3.578	10.232	13.813	15.861	17.945	8.169	9.231	8.428	14.111	7.618
TCGA-G4-6311-01A-11H-1722-13	Tumor	12.014	3.479	6.902	15.096	10.512	17.071	5.174	8.567	8.623	14.773	3.836
TCGA-G4-6314-01A-11H-1722-13	Tumor	12.149	3.981	9.028	14.638	12.784	17.945	6.234	8.926	7.98	14.92	4.425
TCGA-G4-6315-01A-11H-1722-13	Tumor	11.994	4.177	7.551	14.96	11.032	17.945	6.86	9.104	8.653	15.26	5.03
TCGA-G4-6317-01A-11H-1722-13	Tumor	12.203	4.292	7.439	14.886	10.325	17.124	4.52	9.066	7.598	15.537	5.771
TCGA-G4-6317-02A-11H-2065-13	Tumor	11.978	3.766	7.259	16.308	10.362	15.852	3.078	10.211	6.359	15.487	4.263
TCGA-G4-6320-01A-11H-1722-13	Tumor	11.761	3.692	7.733	14.553	10.392	17.102	5.844	8.438	8.652	15.499	4.462
TCGA-G4-6321-01A-11H-1722-13	Tumor	11.353	3.682	6.782	14.698	10.727	17.945	6.67	8.459	9.456	14.407	3.765
TCGA-G4-6322-01A-11H-1722-13	Tumor	12.17	3.556	5.214	15.4	10.1	16.241	3.766	9.743	7.464	15.787	2.839
TCGA-G4-6323-01A-11H-1722-13	Tumor	12.178	4.194	7.039	15.18	10.224	17.117	5.99	9.579	9.355	15.525	4.343
TCGA-G4-6586-01A-11H-1773-13	Tumor	12.476	4.302	6.682	15.918	10.465	16.368	4.334	10.042	9.911	14.92	4.868
TCGA-G4-6588-01A-11H-1773-13	Tumor	12.531	3.901	7.385	15.895	11.38	17.124	3.267	9.116	7.995	14.886	5.163
TCGA-G4-6625-01A-21H-1773-13	Tumor	11.738	3.887	8.311	15.298	12.68	17.945	6.254	9.822	9.135	16.418	5.771
TCGA-G4-6627-01A-11H-1773-13	Tumor	12.525	4.844	8.8	14.957	12.919	17.945	7.048	9.462	9.194	15.256	5.055
TCGA-G4-6628-01A-11H-1838-13	Tumor	13.543	5.271	7.858	13.03	11.548	17.945	5.862	10.548	9.816	14.688	5.159
TCGA-NH-A50T-01A-11H-A28I-13	Tumor	11.176	3.077	6.231	16.282	10.287	14.251	2.29	8.53	7.584	13.622	4.812
TCGA-NH-A50U-01A-33H-A37P-13	Tumor	12.86	5.6	8.962	16.066	11.611	15.428	4.539	9.561	8.599	15.143	6.169
TCGA-NH-A50V-01A-11H-A28I-13	Tumor	12.021	4.311	8.651	14.912	11.12	15.558	3.629	9.114	8.099	16.363	6.233
TCGA-NH-A5IV-01A-42H-A37P-13	Tumor	12.201	4.372	8.076	17.21	10.207	14.334	4.24	9.627	9.431	15.076	5.475
TCGA-NH-A6GA-01A-11H-A37P-13	Tumor	11.815	3.321	8.429	15.798	10.706	17.052	4.447	8.155	8.267	15.415	5.139
TCGA-NH-A6GB-01A-11H-A37P-13	Tumor	12.108	3.778	5.479	17.096	9.216	15.49	4.258	9.163	7.753	15.855	4.375
TCGA-NH-A6GC-01A-12H-A41D-13	Tumor	12.168	3.954	8.884	15.622	11.608	14.718	3.246	9.81	7.601	15.967	6.489
TCGA-NH-A8F7-01A-11H-A41D-13	Tumor	12.05	3.828	8.236	16.333	12.396	15.879	3.736	9.28	5.785	17.113	5.092
TCGA-NH-A8F7-06A-31H-A41D-13	Tumor	11.452	3.09	7.178	17.115	9.75	14.866	3.4	8.245	5.395	15.882	5.104
TCGA-NH-A8F8-01A-72H-A41D-13	Tumor	12.631	5.447	9.258	15.263	13.027	17.16	5.562	8.965	7.561	15.947	5.935
TCGA-QG-A5YV-01A-11H-A28I-13	Tumor	11.769	3.766	6.091	16.32	10.321	13.957	3.301	8.77	7.792	15.866	4.633
TCGA-QG-A5YW-01A-11H-A28I-13	Tumor	12.268	4.758	7.489	15.965	10.454	14.463	4.217	9.312	8.624	15.62	5.349
TCGA-QG-A5YX-01A-11H-A28I-13	Tumor	12.136	4.363	6.416	17.218	10.444	14.824	5.041	9.717	8.387	15.382	5.395
TCGA-QG-A5Z1-01A-11H-A28I-13	Tumor	12.225	5.078	8.952	15.322	13.191	17.189	5.395	9.544	7.555	15.648	5.943
TCGA-QG-A5Z2-01A-11H-A28I-13	Tumor	12.138	4.68	7.207	15.956	10.567	14.071	4.983	9.137	9.339	16.403	5.194
TCGA-QL-A97D-01A-12H-A41D-13	Tumor	12.293	4.178	6.929	15.885	10.017	15.18	4.789	8.719	9.037	16.338	4.931
TCGA-RU-A8FL-01A-11H-A37P-13	Tumor	11.94	4.298	7.622	15.388	10.74	16.037	5.331	9.185	6.893	16.486	6.265
TCGA-SS-A7HO-01A-21H-A37P-13	Tumor	11.813	3.217	6.361	16.521	9.311	14.073	3.55	9.921	5.482	16.064	4.713
TCGA-T9-A92H-01A-11H-A37P-13	Tumor	11.794	4.02	7.3	17.234	10.883	15.417	5.052	9.444	8.616	15.725	5.855
TCGA-WS-AB45-01A-11H-A41D-13	Tumor	12.963	4.291	8.783	14.718	11.391	15.622	3.693	8.732	7.837	15.967	5.359
Table S7. 11 underexpressed miRNAs validation results in TCGA-COAD dataset (log 2 RPMM value of expression)
Comparison: colorectal cancer (CRC) vs normal
