# Supplementary material for: Integrated analysis identifies microRNA-195 as a suppressor of Hippo-YAP pathway in colorectal cancer
Source: J Hematol Oncol. 2017 Mar 29;10:79. doi: 10.1186/s13045-017-0445-8 (PMC5372308; doi:10.1186/s13045-017-0445-8)
Supplement: Supplementary file 12 — Table S9. Enrichment analysis of predicted miR-195 targets in KEGG cell signaling pathway database. (XLS 25 kb) [file 13045_2017_445_MOESM12_ESM.xls]

## Sheet: Table S9.Enrichment analysis
Pathways	Count	P Value
Viral carcinogenesis	39	1.30784e-05
Hepatitis B	31	4.55505e-05
Hippo signaling pathway	28	6.47258e-05
Oocyte meiosis	24	0.0002138
Proteoglycans in cancer	36	0.000285155
Adherens junction	16	0.000595682
Pathways in cancer	62	0.000900126
Fatty acid degradation	6	0.000900126
Epstein-Barr virus infection	41	0.00111119
Fatty acid metabolism	10	0.00193027
p53 signaling pathway	18	0.00222081
TGF-beta signaling pathway	16	0.00222081
HTLV-I infection	44	0.00384404
Cell cycle	29	0.00465414
Prostate cancer	22	0.00565361
Fatty acid elongation	3	0.00815428
Shigellosis	16	0.0114383
Glycosaminoglycan biosynthesis	4	0.0172488
Bacterial invasion of epithelial cells	15	0.0180197
Small cell lung cancer	18	0.0328601
Chronic myeloid leukemia	15	0.0328601
RNA polymerase	9	0.0328823
Bladder cancer	11	0.0353069
Protein processing in endoplasmic reticulum	29	0.0392101
Progesterone-mediated oocyte maturation	19	0.0393542
Mucin type O-Glycan biosynthesis	4	0.042825
Table S9.Enrichment analysis of predicted miR-195 targets in KEGG cell signaling pathway database.
Only the most enriched 26 cell signaling pathways of predicted miR-195 targets in KEGG database were shown. A hypergeometric test was used to validate the significance with p values shown as indicated.
